# Supplementary material for: Organic Field-Effect Transistors Based on Chemical-Plated Pt/Ag Electrodes
Source: Materials (Basel). 2025 Sep 2;18(17):4130. doi: 10.3390/ma18174130 (PMC12429967; doi:10.3390/ma18174130)
Supplement: Supplementary file 1 [file materials-18-04130-s001.zip]

Archive with 1 entries (1 files):
- materials-3784105-supplementary.pdf
